# Supplementary material for: Exploring Novel Drug Combinations: The Therapeutic Potential of Selanyl Derivatives for Leishmania Treatment
Source: Molecules. 2023 Aug 3;28(15):5845. doi: 10.3390/molecules28155845 (PMC10420963; doi:10.3390/molecules28155845)
Supplement: Supplementary file 1 [file molecules-28-05845-s001.zip]

Archive with 1 entries (1 files):
- molecules-2487165-supplementary.pdf
